# Supplementary material for: QTL Mapping of Agronomic and Physiological Traits at the Seedling and Maturity Stages under Different Nitrogen Treatments in Barley
Source: Int J Mol Sci. 2023 May 13;24(10):8736. doi: 10.3390/ijms24108736 (PMC10217864; doi:10.3390/ijms24108736)
Supplement: Supplementary file 1 [file ijms-24-08736-s001.zip]

Archive with 1 entries (1 files):
- ijms-2367611-supplementary.pdf
